# Supplementary material for: Insights Into Walnut Lipid Metabolism From Metabolome and Transcriptome Analysis
Source: Front Genet. 2021 Sep 3;12:715731. doi: 10.3389/fgene.2021.715731 (PMC8446449; doi:10.3389/fgene.2021.715731)
Supplement: Supplementary Table 1 — Model evaluation parameters: R2X means the explanatory rate for the model of variable X; R2Y means the explanatory rate for the model of variable Y; Q2 evaluates the predictive power of PLS-DA model. [file Table_1.xlsx]

## Sheet: Sheet1
sample	R2X	R2Y	Q2
QX vs XE	0.34	0.969	0.387
