# Supplementary material for: Insights Into Walnut Lipid Metabolism From Metabolome and Transcriptome Analysis
Source: Front Genet. 2021 Sep 3;12:715731. doi: 10.3389/fgene.2021.715731 (PMC8446449; doi:10.3389/fgene.2021.715731)
Supplement: Supplementary Table 2 — The lipid molecules in lipid metabolism pathway of walnut kernel. QX (μg/g) and XE (μg/g) are the means four replicates ± standard deviation. [file Table_2.xlsx]

## Sheet: Sheet1
Lipid subclass	QX(μg/g)	XE(μg/g)	Lipid subclass	QX(μg/g)	XE(μg/g)
TG (17:0/18:2/18:3)	207.39	382.7	PI (35:1)	0.16	0.05
TG (16:0/18:2/18:3)	2684.46	3455.25	PI (34:1)	13.71	7.93
TG (16:0/18:3/18:3)	416.58	751.36	PI (34:2)	96.25	91.69
TG (18:1/18:2/18:3)	4867.49	4439.75	PI (36:2)	40.6	21.89
TG (18:3/18:2/18:2)	24382.7	21446.7	PI (36:3)	14.94	10.93
DG (17:0/18:1)	4.89	5.96	PI (36:4)	11.61	8.66
DG (17:0/18:2)	120.66	120.36	PI (36:5)	1.93	2.18
DG (33:1)	2.01	2.27	PE (34:2)	195.41	173.55
DG (34:2)	10947.1	13376.2	PE (34:3)	7.95	13.51
DG (34:3)	945.6	1443.94	PE (36:3)	38.91	28.47
DG (34:1)	869.65	979.79	PE (36:6)	0.16	0.3
DG (36:1)	169.77	289.34	PE (39:2)	0.67	1.44
DG (36:2)	5305.68	6239.31	LPE (16:0)	11.59	10.92
DG (36:3)	10710.7	14835.2	LPE (18:2)	9.62	9.38
DG (36:4)	28659	29258.8	PG (34:0)	15.52	5.46
DG (36:5)	6257.61	9038.96	PG (34:1)	6.83	5.71
DG (39:2)	13.29	22.06	PG (34:2)	21.75	40.07
PA (35:1)	1326.63	878.49	PG (34:3)	1.64	3.12
PA (35:2)	2100.72	4719.04	PG (34:4)	2.21	4.47
PA (33:1)	8.51	33.91	LPC (16:0)	188.78	186.13
PA (34:1)	35.56	28.85	LPC (18:0)	55.51	38.3
PA (36:1)	4.77	5.83	LPC (18:1)	69.83	16.01
PA (39:2)	16.9	46.81	LPC (18:2)	163	136.14
PC (35:1)	0.57	0.61	LPC (18:3)	13.28	17.85
PC (34:1)	241.97	119.27	LPG (16:0)	0.12	0.41
PC (34:2)	442.18	535.81	LPG (18:2)	0.12	0.31
PC (34:3)	6.55	2.89	MGDG (34:1)	0.12	0.05
PC (36:2)	176.78	204.63	MGDG (36:5)	0.7	1.79
PC (36:3)	22.68	26.83	MGDG (36:3)	0.85	1.43
PC (36:4)	332.73	345.52	DGDG (34:2)	5.7	4.01
PC (36:5)	16.64	39.86	DGDG (36:2)	2.19	2.69
PC (36:6)	1.48	2.55	DGDG (36:3)	1.66	1.42
PC (39:2)	0.36	0.65	DGDG (36:4)	12.51	4.89
PS (36:4)	121.13	203.84	DGDG (36:5)	3.16	6.67
PS (39:2)	448.57	670.33	SQDG (39:9)	0.64	0.38
PI (35:1)	0.16	0.05	SQDG (39:10)	0.98	2.53
PI (34:1)	13.71	7.93	SQDG (39:11)	0.93	0.5
PI (34:2)	96.25	91.69	SQDG (39:12)	2.98	3.91
PI (36:2)	40.6	21.89	SQDG (39:13)	0.84	1.25
PI (36:3)	14.94	10.93
PI (36:4)	11.61	8.66
PI (36:5)	1.93	2.18
PE (34:2)	195.41	173.55
