# Supplementary material for: Insights Into Walnut Lipid Metabolism From Metabolome and Transcriptome Analysis
Source: Front Genet. 2021 Sep 3;12:715731. doi: 10.3389/fgene.2021.715731 (PMC8446449; doi:10.3389/fgene.2021.715731)
Supplement: Supplementary Table 3 — The enzymes involved in main lipid metabolism pathway of walnut kernel. FPKM means the genes of these enzymes expression level. ND means the genes were not detected. [file Table_3.xlsx]

## Sheet: Sheet1
enzyme	FPKM	enzyme	FPKM
PDH	64.77	FAD2	9.92
ACCase	31.82	FAD3	1047
LACS	2.41	LPCAT	83.98
KASⅡ	0.22	LPGAT	ND
SAD	17.94	PLC	ND
FATA	1.16	PLD/PAP	3.81
FATB	0.04	FAD5	4.21
GPAT	0.14	FAD6	5.17
LPAAT	67.56	FAD7/8	1.73
PAP	7.53	MGD1	6.11
CPT	0.16	MGD2	5.01
PDCT	ND	DGD1	ND
DGAT	7.67	DGD2	ND
PDAT	6.92	SQD1	0.79
LPEAT	ND	CERS	0.07
